# Supplementary material for: Safety and tolerability of a low glycemic load dietary intervention in adults with cystic fibrosis: a pilot study
Source: Front Nutr. 2024 Sep 25;11:1441201. doi: 10.3389/fnut.2024.1441201 (PMC11462092; doi:10.3389/fnut.2024.1441201)
Supplement: Supplementary file 2 [file Table_1.xlsx]

## Sheet: Sheet1
Day	2500 Cal	Calories	Protein	Carbohydrate	Fat
B	Carrot Cake Oatmeal and Free Range Turkey Breakfast Sausage Patties	474	32	28	26
L	Sweet and Sour Grass-Fed Beef Meatballs with Vegetable 'Fried' Rice	482	27	44	22
D	Grass-Fed Steak and Pesto Quinoa Bowl FIT, 1 Serv. Garlic Roasted Potatoes	666	40	50	34
S	Crave Bar (1 Serv)	395	7	22	31
S	Paleo Chocolate Cherry Muffin	455	15	38	27
	total	2472	121	182	140
	cals from	2472	484	728	1260
	% Cals from		0.195793	0.294498	0.509709
Day	2750 Cal	Cals	Pro	Carbs	Fat
B	Biscuits and Gravy Casserole with Organic Free-Range Turkey Sausage	394	21	28	22
L	Wild-Caught Cod Cake with Bayside Cauliflower Hash	815	51	47	47
D	Turkey Chili Mac	725	44	63	33
S	Chocolate Coconut Cashew Bar (1 Serv)	347	6	29	23
S	Elvis' Favorite Peanut Butter Banana Muffin	462	18	30	30
	total	2743	140	197	155
	cals from	2743	560	788	1395
	% Cals from		0.204156	0.287277	0.508567
DAY	3000 Cal	Cals	Pro	Carbs	Fat
B	Peppered Turkey Bacon and Italian Sausage Breakfast Pizza	644	42	47	32
L	Grass-Fed Beef Mighty Meatloaf and Savory Sweet Potato Mash	800	52	58	40
D	Penne Parmesan Cauli-Fredo with Roasted Mushroom Swiss Chicken Meatballs and Broccoli	737	52	58	33
S	Paleo Grainless Granola (1 Serv)	414	9	27	30
S	Pumpkin Spice Muffin	459	9	36	31
	total	3054	164	226	166
	cals from		656	904	1494
	% Cals from		0.2148	0.296005	0.489194
